# Supplementary material for: Antioxidant Effect of a Fucus vesiculosus Extract on Intestinal Ischemia/Reperfusion Injury in Rats: A Biochemical and Histological Study
Source: Antioxidants (Basel). 2025 May 23;14(6):624. doi: 10.3390/antiox14060624 (PMC12189128; doi:10.3390/antiox14060624)
Supplement: Supplementary file 1 [file antioxidants-14-00624-s001.zip]

Archive with 1 entries (1 files):
- antioxidants-3597993-supplementary.pdf
